# Supplementary material for: Chemical and Electrochemical Reductions of Monoiminoacenaphthenes
Source: Int J Mol Sci. 2023 May 12;24(10):8667. doi: 10.3390/ijms24108667 (PMC10218263; doi:10.3390/ijms24108667)
Supplement: Supplementary file 1 [file ijms-24-08667-s001.zip]

Archive with 1 entries (1 files):
- ijms-2374208-supplementary.pdf
